# Supplementary material for: Blood Count Recovery Following Induction Therapy for Acute Myeloid Leukemia in Children Does Not Predict Survival
Source: Cancers (Basel). 2022 Jan 26;14(3):616. doi: 10.3390/cancers14030616 (PMC8833679; doi:10.3390/cancers14030616)
Supplement: Supplementary file 1 [file cancers-14-00616-s001.zip]

Archive with 1 entries (1 files):
- cancers-1498712-supplementary.pdf
